# Supplementary material for: Proteome profiling reveals changes in energy metabolism, transport and antioxidation during drought stress in Nostoc flagelliforme
Source: BMC Plant Biol. 2022 Apr 1;22:162. doi: 10.1186/s12870-022-03542-8 (PMC8973743; doi:10.1186/s12870-022-03542-8)
Supplement: Supplementary file 2 — Additional file 2. [file 12870_2022_3542_MOESM2_ESM.xlsx]

## Sheet: Sheet1
Table S1 Differential proteins of N. flagelliforme in response to drought stress
	Protein ID	Proteins	Peptides	UniquePeptides	RazorUniquePeptides	Coverage	MolWeight	Corrected_Intensity_QA-1	Corrected_Intensity_QA-2	Corrected_Intensity_QA-3	Corrected_Intensity_QB-1	Corrected_Intensity_QB-2	Corrected_Intensity_QB-3	QB/QA	Pvalue	Corrected_Intensity_QC-1	Corrected_Intensity_QC-2	Corrected_Intensity_QC-3	QC/QA	Pvalue	Corrected_Intensity_QD-1	Corrected_Intensity_QD-2	Corrected_Intensity_QD-3	QD/QA	Pvalue
stress response and transport	WP_100899485.1universalstressprotein	1	4	4	4	30	16	247408256	231537533	276252548	326713740	289091679	341312663	1.26737	0.0296308	329427449	244085288	264650213	1.10986	0.392111	213415204	272031580	255724928	0.981427	0.840858
	WP_100900705.1hybridsensorhistidinekinase/responseregulator ;WP_100903126.1hybridsensorhistidinekinase/responseregulator ;WP_100897835.1hypotheticalprotein ;WP_100899596.1histidinekinase ;WP_100897317.1diguanylatecyclase ;WP_100900876.1histidinekinase	6	2	1	2	3	73	86387198	92127008	98495018	110696842	136613645	149346186	1.43193	0.028507	127561671	118743249	122619565	1.33181	0.00210332	201175642	111280707	160296401	1.70663	0.067595
	WP_100900060.1phosphatestarvation-inducibleproteinPhoH	1	5	5	5	18	35	109197443	78477606	91949727	107142390	120113457	122579113	1.25109	0.0813402	122550235	124654670	120216667	1.31398	0.031135	90702093	119283728	101821207	1.11509	0.428025
	WP_100898337.1 phosphate ABC transporter substrate-binding protein PstS	1	21	21	21	68	41	11563832354	11379958934	12122298129	9081970355	10598526854	10656562009	0.86514	0.0484988	7617082871	7001043896	7411395643	0.628229	0.000111552	7494793862	6879090245	7603688035	0.626747	0.000162196
	WP_100898650.1 phosphonate ABC transporter substrate-binding protein	1	5	5	5	20	35	111434232	107919213	105492923	96790310	73042192	113840418	0.873253	0.314962	93852937	86724152	84691963	0.816598	0.00371172	98091432	86946558	80695463	0.818028	0.0214291
	WP_100898839.1phosphateABCtransportersubstrate-bindingprotein	1	8	8	8	33	39	617258012	551187305	597606143	455887553	428127287	398616969	0.726271	0.00327083	459401825	427086386	488066439	0.778321	0.00773956	623819419	638336318	419181359	0.952032	0.720091
	WP_100899617.1phosphateABCtransportersubstrate-bindingproteinPstS	1	5	5	5	18	37	501608719	474638746	551231670	431361117	392195691	359436633	0.774474	0.0198682	517768612	358113551	478858681	0.886913	0.338714	419006855	504085444	440459290	0.892681	0.183262
	WP_100900298.1molybdateABCtransportersubstrate-bindingprotein	1	10	10	10	30	28	1018105825	997598616	1062124879	1028018447	1061400668	973136636	0.995038	0.881322	1553297137	1219831428	1437818281	1.36815	0.019234	1552879077	1531535751	1346810960	1.43972	0.00269848
	WP_100897797.1sulfateABCtransportersubstrate-bindingprotein	1	10	10	10	28	41	818167435	844105935	858347424	1011433584	1071458002	985216951	1.2172	0.0029009	859684668	946500841	891541831	1.07026	0.102246	1069149320	866231892	920188836	1.13288	0.145159
	WP_100900961.1nitrateABCtransporter,permeaseprotein	1	2	2	2	9	31	133261663	107216461	130867629	151065521	207080192	190354388	1.47706	0.0335147	125766641	147613003	144464066	1.12521	0.222823	263165999	190687318	191436552	1.73771	0.0229511
	WP_100899169.1bacitracinABCtransporterATP-bindingprotein	1	5	4	4	21	31	161432184	201612106	198572474	256772212	246627055	261309030	1.36162	0.00766155	220593429	236866200	212159759	1.19231	0.0719474	259540104	172653717	244584564	1.20505	0.266715
	WP_100900959.1bacitracinABCtransporterATP-bindingprotein	1	9	8	8	40	32	332064839	386331238	413301051	456550447	600654252	498850530	1.37497	0.044666	428232010	406273061	463694697	1.14713	0.129769	504681375	479357375	466973752	1.28216	0.0155913
	WP_100900960.1bacitracinABCtransporterATP-bindingprotein	1	21	20	21	43	75	1311493515	1153246232	1295283328	1364868188	1606144176	1661177419	1.23196	0.0489809	1511494642	1542756673	1707072288	1.2663	0.0132974	1811601497	1443507232	1557071776	1.27983	0.0429964
	WP_100896940.1 arsenic-transporting ATPase	1	17	17	17	47	45	883737248	923433904	879573348	1200617282	1025527354	1074741812	1.22858	0.0192236
	WP_100901129.1arsenic-transportingATPase	1	14	14	14	40	40	2931046520	2909751497	2823138060	3370047965	3847852405	3979668945	1.29243	0.0109081	3493048492	3527746561	3749935002	1.24317	0.00127809	169105212	178139845	193803764	1.21503	0.0312278
	WP_100901424.1potassiumtransporter	1	8	8	8	48	25	367252924	437677091	434420658	519916919	547933407	494611175	1.26071	0.0175886	557917997	464311603	531587776	1.25374	0.043971	503340577	505905517	509640451	1.22555	0.0155138
	WP_100901790.1ironABCtransportersubstrate-bindingprotein	1	23	23	23	34	88	1416127447	1267609822	1493326687	1728958141	1666116042	1715737506	1.22354	0.0107014	1623563416	1470951706	1610822069	1.12647	0.0991907	1673505304	1623232144	1553355455	1.16112	0.0400311
	WP_100902729.1ABCtransportersubstrate-bindingprotein	1	4	4	4	13	47	64764005	39011749	46273049	86896465	69177684	82660506	1.59105	0.0340591	78294199	51051671	60010909	1.26197	0.302925	49542800	95766536	85940245	1.54116	0.166243
	WP_100902992.1peptideABCtransportersubstrate-bindingprotein	1	5	5	5	10	61	212739549	218306099	235046117	212752951	106488385	153835549	0.710228	0.110296	176573048	180107165	191721085	0.823312	0.00843848	184584289	143061610	270305231	0.897701	0.582773
photosynthesis	WP_100903101.1 photosystem II protein PsbQ	1	3	3	3	21	17	1130689795	1030545465	1105263894	727952489	732737381	704035972	0.662705	0.000303208	494102017	481289082	395784250	0.419769	0.000125749	494600529	405758935	464304688	0.417776	9.07115e-05
	WP_100900680.1 Photosystem II manganese-stabilizing polypeptide	1	20	20	20	79	30	13454831913	13818130054	14833735535	13594329981	13825748382	14283890224	0.990436	0.784787	11907433977	11029333186	11556470392	0.819186	0.00638001	11116091188	11611138850	11164494390	0.804901	0.00344267
	WP_100899778.1 photosystem II reaction center protein Psb28	1	5	5	5	42	13	951835370	956434593	1052019914	637846442	443636071	435431054	0.512421	0.0028538	577635759	419399358	605584923	0.541373	0.00244054	290920961	692655499	447796143	0.483524	0.0137062
	WP_100901807.1photosystemIIproteinPsb27	1	10	10	10	67	15	3584146558	3692459277	3729774972	3094594459	2756615882	2883608906	0.793614	0.00216473	3011797613	2261828990	3172066247	0.767345	0.0396933	2966788822	3721682045	3195678392	0.898038	0.175761
	WP_100899232.1 photosystem II oxygen evolving complex protein PsbP	1	5	5	5	33	20	1590478214	1540862319	1558977100	1737535507	1551778428	1687113803	1.061	0.171497	1341909944	1203510253	1440806205	0.849884	0.0289106	946647796	1164694894	1174983047	0.700662	0.00350446
	WP_100899932.1 ferredoxin-NADP reductase	1	26	26	26	58	48	13549364996	13161820737	13768613478	10320846121	9303493231	10304903090	0.739362	0.000760881	6848224900	6070542516	6636999066	0.483099	1.8266e-05	4798399956	6312903343	6648782692	0.438739	0.000221151
	WP_100899165.1high light inducible protein	1	4	1	1	57	8	1511052264	1419297883	1496046010	1217357909	1022323740	1004225818	0.732855	0.00595287	1373176520	945843767	1026089180	0.755719	0.0548716	1514853893	1681753090	1216775895	0.99706	0.976588
	WP_100899959.1 cytochrome c-550	1	7	7	7	57	18	905293252	893905320	829743809	600050666	690224484	741199843	0.772735	0.0137728	509352429	483913144	550489702	0.587215	0.000288781	480397845	445784956	540025590	0.557718	0.000431261
	WP_100900143.1 cytochrome b6-f complex iron-sulfur subunit	1	9	9	9	58	19	1209692122	1294592527	1291494977	866865702	783109518	861894931	0.661753	0.00038567	535444467	549576956	679378182	0.464832	0.000225716	527991220	538993096	575247791	0.432647	2.12787e-05
	WP_100899894.1 photosystem I core protein PsaB [Nostoc flagelliforme]	1	16	9	16	23	83	25356461907	24497038761	25964060893	24954188530	23930978492	24343136602	0.965849	0.171708	24579441919	21177055889	25720319965	0.942748	0.368683	26095723345	26702852726	26496821418	1.04587	0.0658764
	WP_100899895.1 photosystem I core protein PsaA [Nostoc flagelliforme]	1	24	24	24	34	83	40828129467	39931940883	40762523492	41849240422	35920681975	38560801986	0.957277	0.375954	41040073812	32796503051	40412818592	0.940149	0.414456	37501979563	48944735182	45473130227	1.08556	0.365622
	WP_100897876.1 Photosystem I reaction center subunit II [Nostoc flagelliforme]	1	10	10	10	73	16	4894866632	5493661412	4800871946	5040744894	5479563795	5651382871	1.06467	0.311765	5103613297	5076386506	4586723810	0.972173	0.634658	5654171833	5539340050	5622920006	1.10712	0.0690183
	WP_100898949.1 photosystem I reaction center subunit PsaK [Nostoc flagelliforme]	1	1	1	1	11	9	1473996217	1139467788	1858341499	1862013795	763616988	2188277585	1.0765	0.823298	1797272326	1004505895	1515506981	0.965446	0.876647	812761010	1361385033	961957001	0.701306	0.167593
	WP_100902961.1 photosystem I assembly protein Ycf3 [Nostoc flagelliforme]	1	1	1	1	8	20	55231795	0	64778865	0	84931950	40287541	1.0434	0.919585	64099816	39050408	72954418	0.978272	0.929575	54203284	53549326	76046292	1.02101	0.9093
	WP_100900374.1 photosystem I assembly protein Ycf4 [Nostoc flagelliforme]	1	4	4	4	19	21	385725643	384807441	397453117	499201880	393862237	369509529	1.08098	0.474706	443717601	367404267	414730218	1.04954	0.441681	367267713	578458283	458925405	1.20263	0.267397
	WP_100899853.1 photosystem I reaction center subunit IX [Nostoc flagelliforme]	1	2	2	2	47	6	382885288	273616978	355829981	436031749	390705126	405670050	1.21739	0.107366	510923292	405426161	434232828	1.33413	0.0683728	407296460	331510423	336465406	1.06217	0.635581
	WP_100899854.1 Photosystem I reaction center subunit III [Nostoc flagelliforme]	1	6	6	6	36	18	7510140633	8046621862	8344258234	8294215422	7989514021	7486631589	0.994533	0.904008	7003886772	6454028252	7987618431	0.897264	0.184244	8301431256	11611138850	8485396206	1.18815	0.245105
	WP_100899784.1 photosystem I reaction center subunit IV [Nostoc flagelliforme]	1	4	4	4	79	8	381493687	400612517	447815482	379814070	406770596	412135532	0.974631	0.662451	383871594	498481112	427145506	1.0647	0.531682	630165414	531702298	548921032	1.39097	0.0114379
	WP_100899899.1phycobilisomerod-corelinkerpolypeptideCpcG	1	25	25	25	89	29	19124423621	18035437087	18222119066	23009282934	24764768531	24031917384	1.29656	0.000853362	29505445385	27685745074	29858120604	1.5718	0.000149764	29964084822	31395164102	31472745162	1.67621	3.04322e-05
	WP_100897778.1 photosystem I reaction center subunit XII	1	20	20	20	71	32	23940436352	23748125262	23835376979	31301661032	32166540902	29115858189	1.29445	0.00151645	30553740014	28893973848	28927043725	1.2356	0.000520356	29269776136	30681078665	32509544495	1.29272	0.00175317
	WP_100899349.1photosystemIreactioncentersubunitX	1	67	67	67	64	122	24034843955	22811895130	23158016792	28332514738	27474900443	28285731004	1.20125	0.000510987	36530245870	32703602131	37308057841	1.52192	0.00115501	36906901961	40475284616	40805534562	1.68828	0.000246756
	WP_100899351.1 allophycocyanin subunit beta	1	18	17	18	98	17	66742402845	68050578321	68986884977	72685459592	75369938787	75433986478	1.09672	0.00415306	77251191792	75564296963	79347631810	1.13928	0.00175112	83712722394	87018514885	81484744561	1.23769	0.000740913
energy metabolism	WP_100897851.1glucokinase	1	13	13	13	51	37	2191793185	2103111953	2206371105	2586559240	2650175681	2853515358	1.24441	0.00363875	2463287235	2702329188	2560107073	1.18834	0.00595839	2523477068	2313057783	2704260829	1.15989	0.0420674
	WP_100899677.1class1fructose-bisphosphatase	1	18	18	18	65	39	4151754922	3914096526	3892053670	4904700051	5117782407	4880568086	1.24629	0.000940882	5130047200	4594985288	5086318868	1.23862	0.00754444	4834823068	4672762378	4805358176	1.19694	0.00126361
	WP_100899805.1fructose-bisphosphataseclassII	1	25	25	25	73	37	20824480885	21126421302	22383858753	25056556023	26640964278	27351880901	1.22872	0.00409744	26465795723	22293203043	25099724228	1.14804	0.0736254	25897341027	25682867803	24734824849	1.18622	0.00258622
	WP_100899905.1glycogensynthase GlgA	1	17	17	17	39	55	2125244087	2136088722	2448152318	2633037812	3110875878	2855893869	1.28174	0.022319	2785731349	2907060896	2786451330	1.26377	0.00648501	2823454541	3056201220	2823694494	1.29717	0.00715838
	WP_100900191.1glucose-1-phosphateadenylyltransferase	1	22	22	22	54	48	5687825211	5258693191	5054049383	6061338542	6145738598	6665672211	1.1795	0.0226814	6864010324	6208616509	7372363336	1.27777	0.0183558	6522008209	7281974712	7228325317	1.31447	0.00551939
	WP_100897068.1glycosidehydrolase	1	2	2	2	8	45	82976400	133865642	125002063	136263347	164186613	160271324	1.34775	0.0919962	161696330	171438210	153102494	1.42239	0.0438744	91525900	88975316	147404405	0.959226	0.859925
	WP_100901490.1glycosyltransferase	1	6	6	6	18	39	135621639	145177851	114302787	147347017	186711702	166676586	1.26736	0.0730892	191306747	234585364	175261298	1.52151	0.0261396	247271540	196224673	209448967	1.6526	0.0084891
	WP_100902909.1glycosyltransferase	1	10	10	10	37	36	1144760914	1099356771	1147914920	1220011931	1654806190	1461250380	1.27831	0.0680021	1438736411	1488482043	1438230408	1.28697	0.000143748	1459950140	1430481401	1667121799	1.34361	0.0069543
	WP_100897030.1glycosyltransferasefamily1protein	1	12	12	12	29	57	722521120	690255350	759176721	572202569	571641255	573568469	0.790723	0.00160266	779697231	570842349	629121351	0.911466	0.382079	562235331	673941887	580154617	0.836267	0.0412627
	WP_100900843.1 ribulose bisphosphate carboxylase small subunit	1	7	7	7	56	13	30358351122	28615024721	28576222957	29253944050	29455665050	30568664136	1.01975	0.465985	24684232409	21642137580	25306587193	0.818199	0.0141519	23219129757	21807229434	22869378129	0.775512	0.000830787
	WP_100899978.1carbondioxide-concentratingproteinCcmK	1	5	5	5	54	12	588703105	687543191	443165778	931717614	1096861240	969894606	1.74389	0.00796566	957902258	964241324	871814006	1.62495	0.00964014	1146101380	902344330	947762336	1.74258	0.0145373
	WP_100901311.1transketolase	1	43	43	43	76	73	30075279389	28334305583	33122582051	36831103682	37067913927	37626519095	1.21843	0.0093326	37893577553	35954690676	35134931635	1.19065	0.022983	35815918219	33333460025	35516525712	1.14349	0.0524004
	WP_100899795.1 glucose-6-phosphate isomerase	1	26	26	26	57	58	3961024948	4071555300	3944624988	4370777123	4827556191	4638605078	1.15527	0.0109916	4534252073	4770914366	4592193067	1.16032	0.00142807	5003936307	4600442671	4811562082	1.20361	0.00272909
	WP_100901733.1 phosphogluconate dehydrogenase (NADP(+)-dependent, decarboxylating)	1	20	20	20	53	52	12225758002	11755145578	12315996897	14822088301	15283634052	14698535954	1.23438	0.000338324	15256968751	14662422177	14863376124	1.23379	0.000328741	14588580340	14465515059	14270767745	1.19362	0.000286156
	WP_100899355.1 ribose 5-phosphate isomerase A	1	12	12	12	60	25	1542310730	1420995632	1562084720	2270628636	1724638758	1979169217	1.3202	0.042007	1845553706	1705266729	1749634975	1.17127	0.0129399	1618801921	1922265097	1860405224	1.19359	0.0465081
	WP_100900987.1 sucrose synthase	1	39	39	39	56	94	7498875915	7107601749	7223332355	7973835793	8800710775	8201351918	1.14412	0.0183388	8929719595	7796194147	8226385519	1.14304	0.0410455	9022610288	8665707150	8942496754	1.21993	0.00054288
	WP_100899338.1 F0F1 ATP synthase subunit B	1	7	7	7	48	16	619638242	571184988	649158016	710924132	474273196	620698934	0.981475	0.883229	916044616	688655332	990601485	1.4105	0.0546827	1048595374	1458771995	1220490915	2.02603	0.00652737
	WP_100899335.1F0F1ATPsynthasesubunitalpha	1	31	31	31	58	54	40639545199	42362469037	41052608083	46663087802	52404163705	53617266004	1.23078	0.0124004	52475933912	49507856622	49004270304	1.21711	0.00171298	48510406333	49557032243	50348908787	1.19638	0.000399619
	WP_100899336.1F0F1ATPsynthasesubunitdelta	1	9	9	9	57	20	2249604511	2102546625	2335176386	3409385636	3252869171	3087864057	1.458	0.000890206	3661568871	3508296839	3519989159	1.59852	9.14551e-05	3812557367	3099884447	3566070896	1.56692	0.00453166
	WP_100900820.1AAAfamilyATPase	1	7	7	7	21	57	149282840	125683602	181608231	217644719	240741886	235146706	1.51899	0.0110077	192428218	214912745	208491075	1.34881	0.0388753	228525582	217989168	237480644	1.4981	0.0115325
detoxifification and antioxidation	WP_100898273.1 thioredoxin	1	2	2	2	19	12	255288916	245164953	301937877	200422091	222415642	232251486	0.816421	0.0687192	174704241	144573927	125957028	0.554885	0.00614756	177510465	127175449	160574218	0.579842	0.00799944
	WP_100898835.1 thiol reductase thioredoxin	1	9	9	9	74	12	10050521692	11192353386	10766288335	8595789884	8146187411	8670356655	0.793908	0.00406799	6988728008	5975687195	6643916488	0.612585	0.000757277	4779344776	5197869958	5361478932	0.479197	0.00012143
	WP_100899292.1 cytochrome C peroxidase	1	16	16	16	32	78	2492299642	2564670904	2620611839	2248362792	2311069681	2198511548	0.880218	0.00342951	2063004872	1832037888	1965561031	0.76334	0.00138134	1967067317	2228970005	2081807858	0.817685	0.00523258
	WP_100899812.1 monothiol glutaredoxin, Grx4 family	1	2	2	2	10	12	822829637	910440507	842971804	796569550	556643698	625476251	0.768053	0.0589343	773585814	527162018	624819457	0.747433	0.0468952	471369635	748900407	586762431	0.701422	0.0389445
	WP_100900226.1 peroxiredoxin	1	13	13	13	66	24	2846421942	3140089203	2885823100	1988440264	2334843994	2097415534	0.723676	0.00402789	1414137752	1112981404	1270920542	0.428077	0.000181599	1112540566	946606512	1138454746	0.360401	6.68864e-05
	WP_100900297.1 peroxiredoxin	1	4	4	4	24	20	182831752	205319029	193080251	110085753	166843058	149953680	0.734445	0.0462881	80798826	28537603	131030200	0.413547	0.0199374	57811118		101023265	0.409909	0.00809521
	WP_100900647.1 peroxiredoxin	1	5	5	5	37	15	3054652812	4067793035	3698540356	3127696745	3319454821	3519087353	0.92101	0.419391	3169624679	2703826472	2907728597	0.811495	0.104794	2035467021	1940485172	2243131101	0.574724	0.00770212
	WP_100903011.1 metallothionein	1	6	6	6	76	6	1491099272	1496351482	1643074233	1384265153	1198172637	1283261345	0.83483	0.0254016	1211335046	959454304	895073546	0.662098	0.00863014	802522853	769395555	1194176539	0.597361	0.0128511
	WP_100899636.1glutathioneS-transferase	1	16	16	16	70	30	10996397963	10348023197	10960017215	12980489278	15179491430	15009531594	1.33633	0.00796403	13163325449	13638003527	12796427121	1.22577	0.00164579	14191739408	12018875700	13545875077	1.23068	0.0214763
	WP_100900735.1DNAstarvation/stationaryphaseprotectionprotein	1	5	5	5	35	21	718933004	627112115	570097120	780560088	778404707	869668288	1.26746	0.0317404	833152463	739742539	916233332	1.29903	0.046206	780139770	890737360	946256234	1.36583	0.0231974
	WP_100898647.1DNAstarvation/stationaryphaseprotectionprotein	1	10	10	10	66	21	4424638207	4265299690	4048019024	4222384916	5306776879	4774280137	1.1229	0.190607	5327107895	4826875053	5460259191	1.2258	0.0123753	5668462440	5258176066	5001924112	1.25048	0.00880359
	WP_100898875.1cytochromeP450	1	7	7	7	18	52	51030247	69763425	81827906	99630541	94607281	82382744	1.36521	0.0751605	118037160	88062598	125977566	1.6389	0.0418505	108515303	95135935	109654050	1.54626	0.021713
	WP_100899959.1 cytochrome c-550	1	7	7	7	57	18	905293252	893905320	829743809	600050666	690224484	741199843	0.772735	0.0137728	509352429	483913144	550489702	0.587215	0.000288781	480397845	445784956	540025590	0.557718	0.000431261
	WP_100897858.1orangecarotenoidprotein	1	8	8	8	58	20	8337095118	9062502646	7196486368	8870886820	11014859993	11381898998	1.27124	0.0799298	10756418243	11495288393	11349827932	1.36613	0.00696774	10917653492	9776367678	10750411666	1.27843	0.0245431
	WP_100901705.1Orangecarotenoid-bindingprotein	1	5	5	5	44	17	1091706863	808364224	855898235	645161013	710760287	781855162	0.775689	0.0985835	581839605	571848214	526103608	0.60951	0.0158855	795740423	550524307	652062682	0.725091	0.0888285
	WP_100901706.1Orangecarotenoidprotein	1	10	10	10	61	18	12603963742	13818130054	13284431572	11957482635	12472225731	12521850433	0.930617	0.0806885	10861046836	9910801094	11349827932	0.808977	0.0100217	12207478456	12732441333	12613952457	0.945786	0.136293
	WP_100897873.1Redcarotenoid-bindingprotein	1	6	6	6	26	35	344573711	435548262	409399948	491909478	474697729	462998242	1.20183	0.0475222	453504520	441518472	429439353	1.11344	0.182459	478917977	468976359	428104510	1.15677	0.117085
	WP_100900513.1 Red carotenoid-binding protein	1	26	26	26	94	35	39225098051	39838451351	39988951193	44819428856	43222213489	44063342080	1.10964	0.00109207	43977213336	37997787255	44138955626	1.05931	0.311595	39386371942	42209885759	42361318752	1.0412	0.175748
	WP_100902514.1 Orange carotenoid protein	1	5	5	5	50	16	8995720335	8657390080	9249128017	7686189544	8746190000	10097065820	0.986143	0.871071	9249988182	9257876398	9691818188	1.04823	0.127138	10024669027	9538287373	9830920644	1.09262	0.0201541
	WP_100899447.1 beta-carotene ketolase (CrtO type) [Nostoc flagelliforme]	1	30	27	30	60	62	6319164962	6133676871	6733977597	6814417877	7310552269	8024863788	1.15443	0.0660993	7590524747	6914720859	7008901503	1.1213	0.0482551	7252569035	7357886918	7614552022	1.15835	0.00815369
Protein synthesis and degradation
	WP_100900356.1peptidaseM16	1	7	7	7	23	48	269197969	177289675	268163803	330424804	334505637	311068009	1.3657	0.0497036	324365388	272710634	220864232	1.14453	0.464989	304788180	210551239	243328487	1.06159	0.739272
	WP_100898588.1peptidaseM48	1	5	5	5	20	36	56432372	67932207	50367648	69490188	65080293	84128552	1.25162	0.130658	101510757	75590691	83464425	1.49123	0.0363552	122426543	76046963	102414528	1.722	0.043094
	WP_100902709.1peptidaseS41	1	18	18	18	47	47	567810967	574409025	546855543	530647025	505162142	627993908	0.985038	0.836833	833954237	645234742	773493061	1.33368	0.0288462	792940059	826946984	656939455	1.34797	0.0203885
	WP_100903048.1peptidaseM16	1	14	14	14	24	57	257387786	192282370	284944436	292051925	348000455	304574309	1.28588	0.0959627	361653345	312119877	396565927	1.45701	0.0383925	408428767	347306533	274413870	1.4023	0.106696
	WP_100898362.1 co-chaperone GroES	1	11	11	11	88	11	34132079125	33573253745	36024074041	32632745016	29247152831	29219626561	0.878242	0.0359152	28876502011	21084035992	27271896871	0.744557	0.0238206	21532797712	25784864873	22351236496	0.671641	0.00162863
	WP_100898384.1 trigger factor	1	24	24	24	60	54	7514495052	7917149058	7923221226	7089251447	7742342512	7968935639	0.976265	0.566753	5046776056	5393572317	5295526995	0.673773	0.000117291	4909157700	4586793701	5383919964	0.637121	0.000458913
	WP_100898734.1 ribosome recycling factor	1	14	14	14	79	20	3103409110	2834624967	2839246154	2565414302	2656406134	2736351508	0.906679	0.0548624	1931798662	1598244139	1766021470	0.603383	0.00089718	1294639017	1309386497	1554181303	0.473747	0.000229661
	WP_100900135.1 nucleotide exchange factor GrpE	1	13	13	13	59	28	2387806339	2574935572	2119104040	1960866788	1977443651	1950849507	0.831585	0.0399367	1675067861	1553254743	1712740361	0.697708	0.00713439	1504230614	1604505792	1616224906	0.667193	0.00457752
	WP_100900137.1 molecular chaperone DnaJ	1	15	15	15	44	41	2969751835	2805627359	2846232760	2934706989	2628680805	3071005771	1.00148	0.977145	2906483775	2108730084	2334202305	0.852441	0.15526	1966273121	2516364586	2117541212	0.765539	0.0170631
