# Supplementary material for: Proteome profiling reveals changes in energy metabolism, transport and antioxidation during drought stress in Nostoc flagelliforme
Source: BMC Plant Biol. 2022 Apr 1;22:162. doi: 10.1186/s12870-022-03542-8 (PMC8973743; doi:10.1186/s12870-022-03542-8)
Supplement: Supplementary file 3 — Additional file 3. [file 12870_2022_3542_MOESM3_ESM.xlsx]

## Sheet: Cluster 2
Genes that have four different differential expression patterns (Cluster 2)
Gene Table for Profile 2 (0.0,-1.0,-2.0,-3.0)
Number. Genes Expected	P-Value	Significant
52	1.9e-12	(significant)
	Weight	Protein accession	SPOT	QA	QB	QC	QD
	1	WP_100899254.1	ID_1	0	-0.42	-0.9	-0.91
	1	WP_100903101.1	ID_2	0	-0.6	-1.2	-1.25
	1	WP_100900143.1	ID_4	0	-0.58	-1.23	-1.26
	1	WP_100900226.1	ID_5	0	-0.46	-1.18	-1.38
	1	WP_100899932.1	ID_7	0	-0.39	-1.03	-1.1
	1	WP_100898835.1	ID_8	0	-0.32	-0.7	-1.05
	1	WP_100902925.1	ID_9	0	-0.61	-1.28	-1.39
	1	WP_100897805.1	ID_10	0	0.01	-0.76	-0.93
	1	WP_100898734.1	ID_11	0	-0.1	-0.69	-1.12
	1	WP_100898988.1	ID_12	0	-0.29	-1.44	-2.2
	1	WP_100898384.1	ID_14	0	-0.03	-0.58	-0.69
	1	WP_100899482.1	ID_15	0	0.1	-0.51	-0.65
	1	WP_100900884.1	ID_16	0	-0.14	-0.68	-0.78
	1	WP_100899212.1	ID_19	0	-0.43	-0.85	-0.86
	1	WP_100898337.1	ID_20	0	-0.13	-0.64	-0.63
	1	WP_100899959.1	ID_24	0	-0.37	-0.81	-0.9
	1	WP_100901846.1	ID_30	0	-0.74	-1.21	-1.65
	1	WP_100904481.1	ID_32	0	-0.08	-0.38	-0.45
	1	WP_100900680.1	ID_34	0	0	-0.26	-0.31
	1	WP_100900843.1	ID_39	0	0.04	-0.21	-0.32
	1	WP_100900135.1	ID_44	0	-0.28	-0.51	-0.57
	1	WP_100897081.1	ID_50	0	0.12	-0.63	-0.75
	1	WP_100900885.1	ID_62	0	-0.36	-0.66	-0.87
	1	WP_100897957.1	ID_66	0	0.01	-0.29	-0.42
	1	WP_100899250.1	ID_67	0	-0.05	-0.21	-0.41
	1	WP_100900195.1	ID_69	0	-0.12	-0.29	-0.99
	1	WP_100901713.1	ID_71	0	-0.02	-0.55	-0.67
	1	WP_100900647.1	ID_82	0	-0.16	-0.35	-0.86
	1	WP_100900627.1	ID_83	0	-0.62	-0.78	-0.9
	1	WP_100899271.1	ID_87	0	-0.02	-0.62	-0.93
	1	WP_100903089.1	ID_88	0	-0.46	-0.45	-0.7
	1	WP_100897177.1	ID_90	0	-0.16	-0.3	-0.95
	1	WP_100898362.1	ID_114	0	-0.22	-0.32	-0.61
	1	WP_100902887.1	ID_118	0	-0.35	-0.8	-0.84
	1	WP_100899789.1	ID_124	0	-0.6	-0.63	-0.81
	1	WP_100903853.1	ID_130	0	0.03	-0.59	-0.87
	1	WP_100903011.1	ID_132	0	-0.22	-0.64	-0.9
	1	WP_100901216.1	ID_145	0	-0.12	-0.48	-0.44
	1	WP_100899821.1	ID_147	0	0.01	-0.35	-0.59
	1	WP_100898621.1	ID_153	0	-0.05	-0.12	-0.34
	1	WP_100900765.1	ID_173	0	-0.36	-0.79	-0.83
	1	WP_100902754.1	ID_197	0	-0.27	-0.85	-1.19
	1	WP_100901485.1	ID_222	0	0.06	-0.28	-0.35
	1	WP_100900297.1	ID_226	0	-0.36	-1.26	-1.74
	1	WP_100899494.1	ID_235	0	0.09	-0.64	-1.14
	1	WP_100899811.1	ID_307	0	-0.23	-0.22	-0.42
	1	WP_100899350.1	ID_318	0	-0.24	-0.27	-0.38
	1	WP_100900326.1	ID_320	0	-0.61	-0.64	-0.79
	1	WP_100900189.1	ID_338	0	-0.52	-1.09	-1.17
	1	WP_100900137.1	ID_350	0	0.04	-0.29	-0.43
	1	WP_100902916.1	ID_365	0	-0.09	-0.22	-0.77
	1	WP_100901689.1	ID_373	0	-0.26	-0.49	-0.64

## Sheet: Cluster 13
Genes that have four different differential expression patterns (Cluster 13)
Gene Table for Profile 13 (0.0,1.0,2.0,3.0)
Number. Genes Expected	P-Value	Significant
39	2.3e-06	(significant)
	Weight	Protein accession	SPOT	QA	QB	QC	QD
	1	WP_100898557.1	ID_0	0	0.41	0.77	0.89
	1	WP_100899899.1	ID_3	0	0.4	0.7	0.78
	1	WP_100901811.1	ID_6	0	0.8	1.69	1.96
	1	WP_100899349.1	ID_17	0	0.29	0.66	0.81
	1	WP_100899351.1	ID_26	0	0.15	0.18	0.3
	1	WP_100901303.1	ID_28	0	0.16	0.34	0.66
	1	WP_100902932.1	ID_29	0	0.45	0.48	0.61
	1	WP_100897955.1	ID_35	0	0.23	0.17	0.66
	1	WP_100902552.1	ID_38	0	0.56	1.22	1.43
	1	WP_100901246.1	ID_43	0	0.4	0.39	0.83
	1	WP_100901353.1	ID_58	0	0.31	0.33	0.48
	1	WP_100900298.1	ID_74	0	0.01	0.5	0.59
	1	WP_100900723.1	ID_76	0	0.16	0.28	0.73
	1	WP_100899338.1	ID_89	0	0	0.56	0.98
	1	WP_100899258.1	ID_103	0	0.57	0.72	0.88
	1	WP_100901239.1	ID_133	0	0.33	0.64	0.64
	1	WP_100900191.1	ID_137	0	0.22	0.38	0.46
	1	WP_100900987.1	ID_140	0	0.18	0.19	0.31
	1	WP_100897222.1	ID_156	0	0.15	0.18	0.3
	1	WP_100897386.1	ID_166	0	0.56	0.81	0.94
	1	WP_100901490.1	ID_179	0	0.3	0.5	0.63
	1	WP_100899535.1	ID_181	0	0.1	0.25	0.22
	1	WP_100901137.1	ID_183	0	0.3	0.33	0.51
	1	WP_100897223.1	ID_201	0	0.13	0.19	0.3
	1	WP_100902654.1	ID_202	0	0.2	0.32	0.33
	1	WP_100897773.1	ID_213	0	0.15	0.25	0.26
	1	WP_100900008.1	ID_223	0	0.1	0.47	0.72
	1	WP_100903137.1	ID_232	0	0.17	0.23	0.36
	1	WP_100898627.1	ID_238	0	0.16	0.08	0.46
	1	WP_100898628.1	ID_243	0	0.08	0.04	0.29
	1	WP_100898576.1	ID_254	0	0.53	1.08	1.45
	1	WP_100898646.1	ID_261	0	0.13	0.14	0.21
	1	WP_100901561.1	ID_278	0	0.04	0.39	0.61
	1	WP_100900735.1	ID_281	0	0.32	0.41	0.51
	1	WP_100901911.1	ID_295	0	0.19	0.19	0.36
	1	WP_100898647.1	ID_300	0	0.16	0.32	0.3
	1	WP_100898359.1	ID_316	0	0.21	0.19	0.36
	1	WP_100898588.1	ID_345	0	0.3	0.56	0.86
	1	WP_100901098.1	ID_363	0	0.05	0.2	0.21

## Sheet: Cluster 14
Genes that have four different differential expression patterns (Cluster 14)
Gene Table for Profile 14 (0.0,2.0,1.0,2.0)
Number. Genes Expected	P-Value	Significant
70	2.7e-14	(significant)
	Weight	Protein accession	SPOT	QA	QB	QC	QD
	1	WP_100900451.1	ID_23	0	0.39	0.17	0.27
	1	WP_100897172.1	ID_36	0	0.51	0.39	0.44
	1	WP_100902044.1	ID_45	0	0.3	0.21	0.24
	1	WP_100897778.1	ID_52	0	0.39	0.28	0.36
	1	WP_100900061.1	ID_53	0	0.56	0.4	0.4
	1	WP_100901192.1	ID_55	0	0.45	0.26	0.21
	1	WP_100899933.1	ID_56	0	0.38	0.22	0.36
	1	WP_100901253.1	ID_64	0	0.21	0.18	0.23
	1	WP_100897111.1	ID_73	0	0.53	0.37	0.49
	1	WP_100900820.1	ID_85	0	0.66	0.48	0.61
	1	WP_100899795.1	ID_86	0	0.23	0.21	0.28
	1	WP_100899335.1	ID_94	0	0.35	0.27	0.27
	1	WP_100899835.1	ID_99	0	0.27	0.18	0.14
	1	WP_100899915.1	ID_104	0	0.2	0.12	0.2
	1	WP_100899368.1	ID_106	0	0.3	0.23	0.21
	1	WP_100898947.1	ID_120	0	0.44	0.11	0.39
	1	WP_100900564.1	ID_123	0	0.54	0.31	0.34
	1	WP_100898653.1	ID_127	0	0.28	0.2	0.23
	1	WP_100901865.1	ID_134	0	0.21	0.19	0.29
	1	WP_100900591.1	ID_138	0	0.25	0.25	0.35
	1	WP_100901782.1	ID_139	0	0.24	0.1	0.44
	1	WP_100899636.1	ID_141	0	0.45	0.26	0.31
	1	WP_100899829.1	ID_143	0	0.21	0.11	0.12
	1	WP_100898539.1	ID_154	0	0.28	0.05	0.3
	1	WP_100898807.1	ID_158	0	0.19	0.02	0.51
	1	WP_100901790.1	ID_163	0	0.28	0.19	0.2
	1	WP_100899603.1	ID_167	0	0.23	0.2	0.22
	1	WP_100899805.1	ID_171	0	0.33	0.25	0.28
	1	WP_100897123.1	ID_174	0	0.22	0.15	0.22
	1	WP_100902707.1	ID_185	0	0.1	0.02	0.25
	1	WP_100901793.1	ID_186	0	0.65	0.47	1.01
	1	WP_100897289.1	ID_187	0	0.24	0.08	0.22
	1	WP_100896940.1	ID_192	0	0.28	0.15	0.23
	1	WP_100899450.1	ID_198	0	0.25	0.18	0.2
	1	WP_100900961.1	ID_199	0	0.54	0.14	0.55
	1	WP_100901575.1	ID_203	0	0.27	0.15	0.2
	1	WP_100899664.1	ID_211	0	0.31	0.19	0.27
	1	WP_100899303.1	ID_221	0	0.28	0.17	0.26
	1	WP_100898390.1	ID_225	0	0.31	0.27	0.36
	1	WP_100899367.1	ID_233	0	0.19	0.14	0.2
	1	WP_100900718.1	ID_236	0	0.31	0.27	0.28
	1	WP_100901850.1	ID_237	0	0.47	0.34	0.33
	1	WP_100901736.1	ID_244	0	0.25	0.19	0.3
	1	WP_100896982.1	ID_245	0	0.33	0.19	0.22
	1	WP_100898402.1	ID_246	0	0.43	0.18	0.34
	1	WP_100898834.1	ID_250	0	0.37	0.2	0.23
	1	WP_100902621.1	ID_265	0	0.74	0.6	0.65
	1	WP_100898382.1	ID_267	0	0.22	0.09	0.39
	1	WP_100901961.1	ID_272	0	1.26	0.46	0.75
	1	WP_100898979.1	ID_276	0	0.32	0.15	0.17
	1	WP_100899724.1	ID_279	0	0.33	0.07	0.54
	1	WP_100900959.1	ID_280	0	0.37	0.15	0.31
	1	WP_100901586.1	ID_283	0	0.84	0.13	1.35
	1	WP_100898455.1	ID_285	0	0.21	0.03	0.22
	1	WP_100900282.1	ID_299	0	0.22	0.16	0.17
	1	WP_100899852.1	ID_301	0	0.32	0.09	0.37
	1	WP_100900373.1	ID_302	0	0.3	0.03	0.36
	1	WP_100900027.1	ID_306	0	0.35	0.33	0.37
	1	WP_100900372.1	ID_313	0	0.18	0.04	0.27
	1	WP_100899912.1	ID_317	0	0.46	0.36	0.46
	1	WP_100903099.1	ID_330	0	0.23	0.14	0.12
	1	WP_100901396.1	ID_341	0	0.22	0.12	0.31
	1	WP_100902615.1	ID_344	0	0.2	0.12	0.15
	1	WP_100897873.1	ID_352	0	0.21	0.11	0.2
	1	WP_100901297.1	ID_353	0	0.23	0.18	0.27
	1	WP_100899447.1	ID_357	0	0.21	0.15	0.22
	1	WP_100899355.1	ID_359	0	0.36	0.18	0.27
	1	WP_100898849.1	ID_362	0	0.29	0.22	0.21
	1	WP_100900208.1	ID_367	0	0.38	0.21	0.49
	1	WP_100900960.1	ID_371	0	0.31	0.25	0.27

## Sheet: Cluster 15
Genes that have four different differential expression patterns (Cluster 15)
Gene Table for Profile 15 (0.0,2.0,3.0,2.0)
Number. Genes Expected	P-Value	Significant
53	3.8e-08	(significant)
	Weight	Protein accession	SPOT	QA	QB	QC	QD
	1	WP_100901733.1	ID_13	0	0.28	0.28	0.24
	1	WP_100900075.1	ID_25	0	0.33	0.33	0.32
	1	WP_100898861.1	ID_37	0	0.32	0.23	0.18
	1	WP_100899336.1	ID_42	0	0.53	0.65	0.66
	1	WP_100899526.1	ID_57	0	0.36	0.4	0.42
	1	WP_100899677.1	ID_60	0	0.33	0.38	0.3
	1	WP_100900475.1	ID_70	0	0.46	0.5	0.28
	1	WP_100899467.1	ID_81	0	0.31	0.34	0.31
	1	WP_100901074.1	ID_98	0	0.17	0.34	0.32
	1	WP_100898728.1	ID_107	0	0.18	0.29	0.17
	1	WP_100899978.1	ID_108	0	0.72	0.7	0.69
	1	WP_100898919.1	ID_115	0	0.24	0.34	0.28
	1	WP_100901311.1	ID_116	0	0.3	0.26	0.24
	1	WP_100899270.1	ID_117	0	0.36	0.33	0.32
	1	WP_100899905.1	ID_119	0	0.42	0.38	0.4
	1	WP_100899947.1	ID_122	0	0.32	0.43	0.29
	1	WP_100903097.1	ID_125	0	0.77	1.19	1.01
	1	WP_100900651.1	ID_146	0	0.26	0.28	0.23
	1	WP_100898853.1	ID_148	0	0.07	0.24	0.18
	1	WP_100903047.1	ID_160	0	0.18	0.2	0.17
	1	WP_100897851.1	ID_164	0	0.27	0.22	0.2
	1	WP_100900071.1	ID_165	0	0.26	0.23	0.14
	1	WP_100897255.1	ID_168	0	0.23	0.5	0.27
	1	WP_100901207.1	ID_169	0	0.47	0.41	0.34
	1	WP_100898599.1	ID_172	0	0.24	0.2	0.14
	1	WP_100900201.1	ID_175	0	0.26	0.34	0.29
	1	WP_100902706.1	ID_178	0	0.51	0.62	0.69
	1	WP_100898636.1	ID_195	0	0.2	0.23	0.23
	1	WP_100897869.1	ID_205	0	0.15	0.22	0.15
	1	WP_100897195.1	ID_207	0	0.31	0.34	0.3
	1	WP_100901424.1	ID_208	0	0.26	0.29	0.22
	1	WP_100898806.1	ID_210	0	0.63	0.49	0.37
	1	WP_100902964.1	ID_220	0	0.31	0.29	0.29
	1	WP_100897626.1	ID_227	0	0.4	1.26	0.89
	1	WP_100899909.1	ID_234	0	0.22	0.37	0.13
	1	WP_100897858.1	ID_240	0	0.4	0.45	0.37
	1	WP_100903185.1	ID_247	0	0.28	0.36	0.29
	1	WP_100898194.1	ID_251	0	0.5	0.56	0.3
	1	WP_100902507.1	ID_256	0	0.51	0.65	0.49
	1	WP_100898875.1	ID_268	0	0.44	0.76	0.64
	1	WP_100902909.1	ID_269	0	0.35	0.33	0.35
	1	WP_100898485.1	ID_271	0	0.27	0.27	0.23
	1	WP_100900141.1	ID_273	0	0.31	0.34	0.33
	1	WP_100900657.1	ID_274	0	0.39	0.38	0.22
	1	WP_100899231.1	ID_284	0	0.57	0.61	0.46
	1	WP_100898888.1	ID_296	0	0.23	0.29	0.22
	1	WP_100903842.1	ID_303	0	0.16	0.29	0.15
	1	WP_100897962.1	ID_308	0	0.26	0.27	0.22
	1	WP_100899965.1	ID_315	0	0.37	0.34	0.21
	1	WP_100898307.1	ID_337	0	0.28	0.36	0.15
	1	WP_100903128.1	ID_339	0	1.31	1.6	1.68
	1	AUB44773.1	ID_346	0	0.59	0.55	0.36
	1	WP_100898212.1	ID_360	0	0.3	0.38	0.29
