# Supplementary material for: Proteome profiling reveals changes in energy metabolism, transport and antioxidation during drought stress in Nostoc flagelliforme
Source: BMC Plant Biol. 2022 Apr 1;22:162. doi: 10.1186/s12870-022-03542-8 (PMC8973743; doi:10.1186/s12870-022-03542-8)
Supplement: Supplementary file 4 — Additional file 4. [file 12870_2022_3542_MOESM4_ESM.xlsx]

## Sheet: Sheet1
Table S3. Gene name, functional annotation and primer sequenses
Gene name	functional annotation	The sequence of primer（5'-3')
16sRNA-F	Internal Reference Gene	AAGCGGTGGAGTATGTGGTTTA
16sRNA-R	Internal Reference Gene	CGGGACTTAACCCAACATCTC
apcE-F	phycobilisome core-membrane linker protein	CTGGTGAAGCAACGCTGGTA
apcE-R	phycobilisome core-membrane linker protein	GCGGACTTTATTTGAAGGTGTG
apcB-F	Allophycocyanin subunit beta	GCATCCGTGATTTGGACTACTA
apcB-R	Allophycocyanin subunit beta	CACCAACGGGAACTCCTAAA
PetC-F	cytochrome b6-f complex iron-sulfur subunit	TGGGAACCATGACAAGGACA
PetC-R	cytochrome b6-f complex iron-sulfur subunit	AGACAGCAAAGAAGCGATCAAA
psb28-F	photosystem II reaction center protein Psb28	GAAACCGGAAGCATTAGAAGC
psb 28-R	photosystem II reaction center protein Psb28	TTTCTTCAGCATACCGTTCCA
Ccmk -F	Carbon dioxide-concentrating protein CcmK	GCTATGGCTGCTGGTGTTG
Ccmk -R	Carbon dioxide-concentrating protein CcmK	CGATACTGTTGGACTTGTTCTGTG
glk -F	glucokinase	TGGCTATGGCATTTCAGGTT
glk -R	glucokinase	GGGGCAAAGTCAGCGTGT
GlgC -F	glucose-1-phosphate adenylyltransferase	TCAATGAAGGCTTTGTGGAA
GlgC -R	glucose-1-phosphate adenylyltransferase	TAACCACAGATACTGACGCACA
GlgA -F	glycogen synthase	CTATGCCGAGCAAATCAAGAC
GlgA -R	glycogen synthase	TTTGTTGGCTTTGCGTTTC
tig -F	triggerfactor	CGCGAATCTATCCAGGTAACA
tig -R	triggerfactor	CACGATTGAGCGCAGTTTATC
gros-F	co-chaperone GroES	TGGCAGCTTTATCTCTAAGCG
gros -R	co-chaperone GroES	CTTGGCGGTATCGGGCAAATA
M48 -F	peptidase M48	TCTGTCGATTTCCCGTTGTAAT
M48 -R	peptidase M48	CCTGCTTCCGGATCAGTAAAT
EF-G -F	Extension factor G	GACAGCAATACAGTGGGAGATAG
EF-G -R	Extension factor G	GTGAAGCGAATGCCGTTATACT
Prx-F	peroxiredoxin	TGGGTGGGAGACATTGAAGA
Prx -R	peroxiredoxin	TGCTGGGAGGATAGGTGAAA
Trx -F	thioredoxin	GCATCCGCAGTATTCCCAC
Trx -R	thioredoxin	CTTTTCGAGAGTGGAAGCTAATG
CrtO-F	beta-carotene ketolase	GGGCGATAGTTGCGTTCTT
CrtO -R	beta-carotene ketolase	TTAGCACCACCAGGTAAGCAC
GST -F	glutathione-S-transferase	TAGAGGTTACGCCTGGGATTG
GST -R	glutathione-S-transferase	TTGCGACCTTTGATGCCTAT
